# Supplementary material for: High-Sensitivity Pressure Sensors Based on a Low Elastic Modulus Adhesive
Source: Sensors (Basel). 2022 Apr 30;22(9):3425. doi: 10.3390/s22093425 (PMC9103123; doi:10.3390/s22093425)
Supplement: Supplementary file 1 [file sensors-22-03425-s001.zip]

Archive with 1 entries (1 files):
- sensors-1688133-supplementary.pdf
